# Supplementary material for: Evaluation of Conspiracy Beliefs, Vaccine Hesitancy, and Willingness to Pay towards COVID-19 Vaccines in Six Countries from Asian and African Regions: A Large Multinational Analysis
Source: Vaccines (Basel). 2022 Nov 4;10(11):1866. doi: 10.3390/vaccines10111866 (PMC9694922; doi:10.3390/vaccines10111866)
Supplement: Supplementary file 1 [file vaccines-10-01866-s001.zip]

Archive with 1 entries (1 files):
- vaccines-1912028-supplementary.pdf
